# Supplementary material for: Genomic Epidemiology of Shiga Toxin-Producing Escherichia coli Isolated from the Livestock-Food-Human Interface in South America
Source: Animals (Basel). 2021 Jun 22;11(7):1845. doi: 10.3390/ani11071845 (PMC8300192; doi:10.3390/ani11071845)
Supplement: Supplementary file 1 [file animals-11-01845-s001.zip]

Archive with 2 entries (2 files):
- Supplementary material.pdf
- Table S3 SNP matrix STEC Chile.xlt
