# Supplementary material for: Genomic Epidemiology of Shiga Toxin-Producing Escherichia coli Isolated from the Livestock-Food-Human Interface in South America
Source: Animals (Basel). 2021 Jun 22;11(7):1845. doi: 10.3390/ani11071845 (PMC8300192; doi:10.3390/ani11071845)
Supplement: Supplementary file 1 [file animals-11-01845-s001.zip › Table S3 SNP matrix STEC Chile.xlt]

## Sheet: ST3 SNP matrix STEC Chile
	B-12/1-71138	B-13/1-71138	B-14/1-71138	B-16/1-71138	B-17/1-71138	B-18/1-71138	B-19/1-71138	B-20/1-71138	B-22/1-71138	B-32/1-71138	B-40/1-71138	B-42/1-71138	B-44/1-71138	B-57/1-71138	B-58/1-71138	B-60/1-71138	B-61/1-71138	B-64/1-71138	B-6/1-71138	B-8/1-71138	RA-13/1-71138
B-12/1-71138	0	15002	15093	14993	15400	14230	14244	14270	13878	13805	13786	9429	12598	46481	13675	13656	46761	46816	13631	15516	13848
B-13/1-71138	15002	0	362	295	15102	14091	14116	14142	14645	15344	15334	14448	14858	46431	14476	14459	46735	46788	14418	15203	15395
B-14/1-71138	15093	362	0	431	15195	14176	14201	14225	14728	15436	15426	14535	14924	46499	14541	14530	46801	46854	14489	15300	15489
B-16/1-71138	14993	295	431	0	15138	14102	14129	14153	14639	15329	15319	14441	14854	46387	14472	14455	46689	46742	14414	15237	15376
B-17/1-71138	15400	15102	15195	15138	0	14606	14616	14642	15229	15543	15524	14565	15358	46322	15093	15083	46659	46724	15056	717	15583
B-18/1-71138	14230	14091	14176	14102	14606	0	208	224	13838	14628	14604	13880	14165	46183	14361	14342	46477	46530	14307	14725	14667
B-19/1-71138	14244	14116	14201	14129	14616	208	0	246	13856	14629	14605	13892	14175	46204	14369	14350	46496	46549	14315	14739	14668
B-20/1-71138	14270	14142	14225	14153	14642	224	246	0	13880	14671	14645	13924	14221	46208	14409	14390	46500	46553	14355	14759	14708
B-22/1-71138	13878	14645	14728	14639	15229	13838	13856	13880	0	14453	14441	13406	13181	46083	13947	13930	46375	46428	13907	15348	14509
B-32/1-71138	13805	15344	15436	15329	15543	14628	14629	14671	14453	0	222	13539	13876	46132	13965	13953	46431	46490	13928	15643	339
B-40/1-71138	13786	15334	15426	15319	15524	14604	14605	14645	14441	222	0	13536	13867	46107	13951	13937	46408	46465	13912	15622	321
B-42/1-71138	9429	14448	14535	14441	14565	13880	13892	13924	13406	13539	13536	0	12355	46236	13480	13469	46508	46559	13434	14692	13619
B-44/1-71138	12598	14858	14924	14854	15358	14165	14175	14221	13181	13876	13867	12355	0	46158	8940	8923	46438	46495	8904	15467	13948
B-57/1-71138	46481	46431	46499	46387	46322	46183	46204	46208	46083	46132	46107	46236	46158	0	46271	46250	674	616	46223	46381	46140
B-58/1-71138	13675	14476	14541	14472	15093	14361	14369	14409	13947	13965	13951	13480	8940	46271	0	65	46567	46620	238	15195	14044
B-60/1-71138	13656	14459	14530	14455	15083	14342	14350	14390	13930	13953	13937	13469	8923	46250	65	0	46546	46599	219	15179	14026
B-61/1-71138	46761	46735	46801	46689	46659	46477	46496	46500	46375	46431	46408	46508	46438	674	46567	46546	0	124	46519	46722	46431
B-64/1-71138	46816	46788	46854	46742	46724	46530	46549	46553	46428	46490	46465	46559	46495	616	46620	46599	124	0	46572	46789	46488
B-6/1-71138	13631	14418	14489	14414	15056	14307	14315	14355	13907	13928	13912	13434	8904	46223	238	219	46519	46572	0	15154	14003
B-8/1-71138	15516	15203	15300	15237	717	14725	14739	14759	15348	15643	15622	14692	15467	46381	15195	15179	46722	46789	15154	0	15685
RA-13/1-71138	13848	15395	15489	15376	15583	14667	14668	14708	14509	339	321	13619	13948	46140	14044	14026	46431	46488	14003	15685	0
min: 65 max: 46854
